# Supplementary material for: Xist RNA repeat E is essential for ASH2L recruitment to the inactive X and regulates histone modifications and escape gene expression
Source: PLoS Genet. 2017 Jul 7;13(7):e1006890. doi: 10.1371/journal.pgen.1006890 (PMC5521851; doi:10.1371/journal.pgen.1006890)
Supplement: S1 Table — (XLSX) [file pgen.1006890.s007.xlsx]

## Sheet: Pyrosequencing
Table S1.1. The list of oligos used for Pyrosequencing
gene name	Forward primer	Reverse primer	Primer for genomic PCR (coupled with biotinylated primer)	Pyrosequencing primer
Xist	CTGCTCCTCCGTTACATCAG	Biotin-TGTGGCCTGTAAGCTTTTTG	TCTTCACAGGGACAAACAATCC	CAAACAATCCCTATGTGA
Pgk1	GATGAGGGTGGACTTCAACG	Biotin-GGTGGCTCATAAGGACAACG	ACATTGTTCTGCCTTCTGTTTTCT	GGCTGCTGTTCCAAGCAT
Utx	CCAAAAGCATTATCTGCATACCA	Biotin-CCAAACCAAGACCATATAAAAAGG	CCAAAAGCATTATCTGCATACCA	CTACAGTTTACAGTCTGA
Ddx3x	Biotin-AGTCGATTTAGTGGAGGGTTTG	CTGTTGTAAAAGCCTCCGTAGC	AGTCATCAAGATTGCTGCTTTTTCT	CTGCTGGCACCGCTAC
Eif2s3x	TCTCGCCACATTGGATGTTAC	Biotin-CTAGGACAACTTGGGTCATCAAG	CATCAGCCCTATCACTGTTGGAT	AATATTGGTACAATTGGTCA
Jarid1c	Biotin-CGGCTACAGGCTGAATCCAA	GGTCACACTGTCCCCATTCT	CTTCGGCATATTGCCAGTGC	CACCATCTGAAGGGTAA
Ftx	AAAGAGCTGGCTTGGAGCAT	Biotin-GGACTGAGATCGGGGGTAGA	AAAGCTCGCCAAGGAGTCAT	AGACTGATGTGTGCTT
5530601H04RIK	Biotin-GAATGCCCAGGCATCCCATT	TGCGCTTCTGAGCTTGATCC	GGTGTACATGTAGCTCATCACTG	ACTGTCTTGATGAAGTT

## Sheet: RNAseq
Table S1.2. The list of oligos used in allele-specific RNAseq
gene name	Reverse Transcription primers	gene specific forward primers	gene specific forward primers
Jarid1c	TCTCCTGCACACTGGTTTGTG	GTCTCGTGGGCTCGGAGATGTGTATAAGAGACAG AGGTACCGTGGCTGTATGTG	TCGTCGGCAGCGTCAGATGTGTATAAGAGACAG CCATGGGACATGAGCGTGTT
Ddx3x	CGAGTTCTTGAAGCTACACAAGG	TCGTCGGCAGCGTCAGATGTGTATAAGAGACAG CAAGGGTAGCAGTCGTGGAC	GTCTCGTGGGCTCGGAGATGTGTATAAGAGACAG TAGCTTGTTTGGCAGGGTGA
Utx	AGTTGCTCATAAGCTTCTTTTGC	TCGTCGGCAGCGTCAGATGTGTATAAGAGACAG CCAAAAGCATTATCTGCATACCA	GTCTCGTGGGCTCGGAGATGTGTATAAGAGACAG TGCAGGGATTACAGTCAACC
5530601H04RIK	AGGCTGAAGACTCTTGAAATTGA	TCGTCGGCAGCGTCAGATGTGTATAAGAGACAG gaatgcccaggcatcccatt	GTCTCGTGGGCTCGGAGATGTGTATAAGAGACAG TGGAGGTTTATTTTGCCATACCA
Usp9x	TGGGTGCACAGTCTTGATGG	TCGTCGGCAGCGTCAGATGTGTATAAGAGACAG TGGAAGAAAGCAAAGAACCAGAT	GTCTCGTGGGCTCGGAGATGTGTATAAGAGACAG GAGGGGACACTTCTTCACC
Pdha1	GATGGGAACACCCATCCACC	GTCTCGTGGGCTCGGAGATGTGTATAAGAGACAG ACCGCACTCGAGAAGAAATCC	TCGTCGGCAGCGTCAGATGTGTATAAGAGACAG CACGCACTTCAAAGGGAGGA
Mecp2	GTCCAAGGAGGTGTCTCCCA	TCGTCGGCAGCGTCAGATGTGTATAAGAGACAG AGTCAGAAGACCAGGATCTCCA	GTCTCGTGGGCTCGGAGATGTGTATAAGAGACAG GCAATCAATTCTACTTTAGAGCGA
Jpx	ACCAAGAGCCATGGGAGAGA	GTCTCGTGGGCTCGGAGATGTGTATAAGAGACAG TTAGCCAGGCAGCTAGAGGA	TCGTCGGCAGCGTCAGATGTGTATAAGAGACAG TGGGCAAAGTGCTTGCATGA
Cdk16	CGGTATCCACCACACGGAAA	GTCTCGTGGGCTCGGAGATGTGTATAAGAGACAG AACTACCCCAAGTACCGAGC	TCGTCGGCAGCGTCAGATGTGTATAAGAGACAG GACCGAATGTTGGCCTCC
Lamp2	CACTTCCTTCAGATAGAACCGT	TCGTCGGCAGCGTCAGATGTGTATAAGAGACAG ATCATTCACACCACTGCCCC	GTCTCGTGGGCTCGGAGATGTGTATAAGAGACAG TGGCTGTTGTTCAGCCTAAGT
Pgk1	ACTTGTCAGGCATGGGAACA	GTCTCGTGGGCTCGGAGATGTGTATAAGAGACAG CCGGCATTCTGCACGCTT	TCGTCGGCAGCGTCAGATGTGTATAAGAGACAG GGTGGCTCATAAGGACAACGG
Ftx	GGCAGGACTGTGTAGGATGC	GTCTCGTGGGCTCGGAGATGTGTATAAGAGACAG ccagagcgggtatgttaggag	TCGTCGGCAGCGTCAGATGTGTATAAGAGACAG GGACTGAGATCGGGGGTAGA
Xist	TGTGGCCTGTAAGCTTTTTG	GTCTCGTGGGCTCGGAGATGTGTATAAGAGACAG TCAAGTAACTCATCCAGTGCAGG	TCGTCGGCAGCGTCAGATGTGTATAAGAGACAG AATGTAGCTGTATAGGCTGCTGG
Eif2s3x	CTAGGACAACTTGGGTCATCAAG	GTCTCGTGGGCTCGGAGATGTGTATAAGAGACAG TTCTCTCCGAGCAAGATGGC	TCGTCGGCAGCGTCAGATGTGTATAAGAGACAG TCCAGAAATAGCCTTCACCACA
Hprt	AGGTCCTTTTCACCAGCAAG	GTCTCGTGGGCTCGGAGATGTGTATAAGAGACAG TGCTGACCTGCTGGATTACAT	TCGTCGGCAGCGTCAGATGTGTATAAGAGACAG TTGGGGCTGTACTGCTTAAC

## Sheet: ChIP
Table S1.3. The list of oligos used in ChIP
Allele-specific ChIP -qPCR primers
Utx-Chrt-F	GAGTGTTCCCTCCCCGC
Utx-Chrt129-R	TGATTTCGGTGGTCCTGCAAG
Utx-ChRtCast-R	TGATTTCGGTGGTCCTGCAAA
Ftx-ChRt-F	ATTGTAGGGTGAGCCAGAAAGG
Ftx-ChRt129-R	CTCTGCTCATACCGGGGT
Ftx-ChRtCast-R	CTCTGCTCACACCGGCCC
Xist-ChRt-F	GCTTCTGCGTGATACGGCTA
Xist-ChRt129-R	CTAGCGCAGCGCAATAGG
Xist-ChRtCast-R	CTAGCGCAGCGCAATAGA
5530601H04Rik-ChRt-F	TCTTTATGCACGACTTTGGCTG
5530601H04Rik-ChRt129-R	GGGGCATCCTGGTCACTC
5530601H04Rik -ChRtCast-R	GGGGCATCCTGGTCAGAT
Ddx-Ch-F	GAGGAGGGCACACGTCTTAC
Ddx-Ch-129-R	GCTGCTGAGCAAAGGTTG
Ddx-Ch-Cast-R	GCTGCTGAGCAAAGGCAA
Eif-Ch-129-F	CATTCACGCGGATACAGACTTA
Eif-Ch-Cast-F	ATTCACGCGGATACAGACAAG
Eif-Ch-R	GTTCGAGGATGAGATGATGGA
Jarid1c-Ch-F	TGGGCGCGTACTAGTTTAGG
Jarid1c-Ch-129-R	GGAAGAACAAAATTGTAAATCGTTG
Jarid1c-Ch-Cast-R	GGAAGAACAAAATTGTAAATCGGTA
Hprt-Ch-129-F	GGCAGCGTTTCTGAGTCA
Hprt-Ch-Cast-F	GGCAGCGTTTCTGAGTCG
Hprt-Ch-R	CAAAAAGCGGTCTGAGGAG
Pgk1-Ch-F	ATAGCAGCTTTGCTCCTTCG
Pgk1-Ch-129-R	CAGAATGCCGGGCCTAC
Pgk1-Ch-Cast-R	CAGAATGCCGGGCCTAG
ChIP primers for autosomal genes
Gapdh-F	GAAAGGGGCAGTGTCTCCTA
Gapdh-R	CCTCCTGGCTTCTGTCTTTG
Polr2a-F	CCACCGCTAATCTGCTTTTC
Polr2a-R	ACACACATCGGGAAAATGGT
hnRNPU-F	AATGCCAGGTGAGGACTGAAG
hnRNPU-R	AGGCTCTTAGAAGCCACCTT
